# Supplementary material for: Genome sequence of the white-rot fungus Irpex lacteus F17, a type strain of lignin degrader fungus
Source: Stand Genomic Sci. 2017 Sep 12;12:55. doi: 10.1186/s40793-017-0267-x (PMC5596461; doi:10.1186/s40793-017-0267-x)
Supplement: Supplementary file 1 — Table S1. Total CAZy families in I. lacteus F17. (XLSX 17 kb) [file 40793_2017_267_MOESM1_ESM.xlsx]

## Sheet: Sheet1
Table S1. Total CAZy families in I.lacteus F17.
CAZy_family	Match_number	Known_Activities
AA1	1	Laccase / p-diphenol:oxygen oxidoreductase / ferroxidase (EC 1.10.3.2); ; ferroxidase (EC 1.10.3.-); Laccase-like multicopper oxidase (EC 1.10.3.-)
AA11	1	Laccase
AA12	1	The pyrroloquinoline quinone-dependent oxidoreductase activity was demonstrated for the CC1G_09525 protein of Coprinopsis cinerea.
AA2	14	manganese peroxidase (EC 1.11.1.13); versatile peroxidase (EC 1.11.1.16); lignin peroxidase (EC 1.11.1.14); peroxidase (EC 1.11.1.-)
AA3	17	cellobiose dehydrogenase (EC 1.1.99.18); glucose 1-oxidase (EC 1.1.3.4); aryl alcohol oxidase (EC 1.1.3.7); alcohol oxidase (EC 1.1.3.13); pyranose oxidase (EC 1.1.3.10)
AA5	6	Oxidase with oxygen as acceptor (EC 1.1.3.-); galactose oxidase (EC 1.1.3.9); glyoxal oxidase (EC 1.1.3.-)
AA6	2	1,4-benzoquinone reductase (EC. 1.6.5.6)
AA8	1	Iron reductase domain
AA9	21	AA9 (formerly GH61) proteins are copper-dependent lytic polysaccharide monooxygenases (LPMOs); cleavage of cellulose chains with oxidation of various carbons (C-1, C-4 and C-6) has been reported several times in the literature;
CBM1	34	Modules of approx. 40 residues found almost exclusively in fungi. The cellulose-binding function has been demonstrated in many cases, and appears to be mediated by three aromatic residues separated by about 10.4 angstrom and which form a flat surface. The only non-fungal occurence of CBM1 is in an algal non-hydrolytic polysaccharide-binding protein which is composed of four repeated CBM1 modules.…
CBM13	7	Modules of approx. 150 residues which always appear as a threefold internal repeat. The only apparent exception to this, xylanase II of Actinomadura sp. FC7 (GenBank U08894), is in fact not completely sequenced. These modules were first identified in several plant lectins such as ricin or agglutinin of Ricinus communis which bind galactose residues. The three-dimensional structure of a plant lect…
CBM18	1	Modules of approx. 40 residues. The chitin-binding function has been demonstrated in many cases. These modules are found attached to a number of chitinase catalytic domains, but also in non-catalytic proteins either in isolation or as multiple repeats.
CBM2	1	Modules of approx. 100 residues and which are found in a large number of bacterial enzymes. The cellulose-binding function has been demonstrated in many cases. Several of these modules have been shown to also bind chitin or xylan.
CBM20	5	The granular starch-binding function has been demonstrated in several cases. Interact strongly with cyclodextrins. Often designated as starch-binding domains (SBD).
CBM21	1	Modules of approx. 100 residues. The granular starch-binding function has been demonstrated in one case. Sometimes designated as starch-binding domains (SBD).
CBM32	1	Binding to galactose and lactose has been demonstrated for the module of Micromonospora viridifaciens sialidase (PMID: 16239725). Binding to polygalacturonic acid has been shown for a Yersinia member (PMID: 17292916). Binding to LacNAc (&beta;-D-galactosyl-1,4-&beta;-D-N-acetylglucosamine) has been shown for an N-acetylglucosaminidase from Clostridium perfingens (PMID: 16990278).
CBM43	1	Modules of approx. 90-100 residues found at the C-terminus of GH17 or GH72 enzymatic modules and also sometimes isolated. CBM43 modules sometimes carry a C-terminal membrane anchor. The &beta;-1,3-glucan binding function has been demonstrated with the olive pollen protein Ole e 10.
CBM5	1	Modules of approx. 60 residues found in bacterial enzymes. Chitin-binding described in several cases. Distantly related to the CBM12 family.
CBM50	1	Modules of approx. 50 residues found attached to various enzymes from families GH18, GH19, GH23, GH24, GH25 and GH73, i.e. enzymes cleaving either chitin or peptidoglycan. Binding to chitopentaose demonstrated in the case of Pteris ryukyuensis chitinase A [Ohnuma T et al. (2008) J. Biol. Chem. 283:5178-87 (PMID: 18083709)]. CBM50 modules are also found in a multitude of other enzymes targeting th…
CE1	1	acetyl xylan esterase (EC 3.1.1.72); cinnamoyl esterase (EC 3.1.1.-); feruloyl esterase (EC 3.1.1.73); carboxylesterase (EC 3.1.1.1); S-formylglutathione hydrolase (EC 3.1.2.12); diacylglycerol O-acyltransferase (EC 2.3.1.20); trehalose 6-O-mycolyltransferase (EC 2.3.1.122)
CE15	2	4-O-methyl-glucuronoyl methylesterase (EC 3.1.1.-)
CE16	3	acetylesterase (EC 3.1.1.6) active on various carbohydrate acetyl esters
CE8	1	pectin methylesterase (EC 3.1.1.11).
CE9	1	N-acetylglucosamine 6-phosphate deacetylase (EC 3.5.1.25); N-acetylglucosamine 6-phosphate deacetylase (EC 3.5.1.80)
GH1	2	&beta;-glucosidase (EC 3.2.1.21); &beta;-galactosidase (EC 3.2.1.23); &beta;-mannosidase (EC 3.2.1.25); &beta;-glucuronidase (EC 3.2.1.31); &beta;-xylosidase (EC 3.2.1.37); &beta;-D-fucosidase (EC 3.2.1.38); phlorizin hydrolase (EC 3.2.1.62); exo-&beta;-1,4-glucanase (EC 3.2.1.74); 6-phospho-&beta;-galactosidase (EC 3.2.1.85); 6-phospho-&beta;-glucosidase (EC 3.2.1.86); strictosidine &beta;-gluco…
GH10	4	endo-1,4-&beta;-xylanase (EC 3.2.1.8); endo-1,3-&beta;-xylanase (EC 3.2.1.32); tomatinase (EC 3.2.1.-); xylan endotransglycosylase (EC 2.4.2.-)
GH115	3	xylan &alpha;-1,2-glucuronidase (3.2.1.131); &alpha;-(4-O-methyl)-glucuronidase (3.2.1.-)
GH12	2	endoglucanase (EC 3.2.1.4); xyloglucan hydrolase (EC 3.2.1.151); &beta;-1,3-1,4-glucanase (EC 3.2.1.73); xyloglucan endotransglycosylase (EC 2.4.1.207)
GH125	1	exo-&alpha;-1,6-mannosidase (EC 3.2.1.-)
GH128	1	&beta;-1,3-glucanase (EC 3.2.1.39)
GH131	4	broad specificity exo-&beta;-1,3/1,6-glucanase with endo-&beta;-1,4-glucanase activity (EC 3.2.1.-);
GH133	1	amylo-&alpha;-1,6-glucosidase (EC 3.2.1.33);
GH135	1	&alpha;-1,4-galactosaminogalactan hydrolase (EC 3.2.1.-)
GH15	3	glucoamylase (EC 3.2.1.3); glucodextranase (EC 3.2.1.70); &alpha;,&alpha;-trehalase (EC 3.2.1.28)
GH16	17	xyloglucan:xyloglucosyltransferase (EC 2.4.1.207); keratan-sulfate endo-1,4-&beta;-galactosidase (EC 3.2.1.103); endo-1,3-&beta;-glucanase (EC 3.2.1.39); endo-1,3(4)-&beta;-glucanase (EC 3.2.1.6); licheninase (EC 3.2.1.73); &beta;-agarase (EC 3.2.1.81); &kappa;-carrageenase (EC 3.2.1.83); xyloglucanase (EC 3.2.1.151); endo-&beta;-1,3-galactanase (EC 3.2.1.181); &beta;-porphyranase (EC 3.2.1.178);…
GH17	2	glucan endo-1,3-&beta;-glucosidase (EC 3.2.1.39); glucan 1,3-&beta;-glucosidase (EC 3.2.1.58); licheninase (EC 3.2.1.73); ABA-specific &beta;-glucosidase (EC 3.2.1.175); &beta;-1,3-glucanosyltransglycosylase (EC 2.4.1.-)
GH18	13	chitinase (EC 3.2.1.14); lysozyme (EC 3.2.1.17); endo-&beta;-N-acetylglucosaminidase (EC 3.2.1.96); peptidoglycan hydrolase with endo-&beta;-N-acetylglucosaminidase specificity (EC 3.2.1.-); Nod factor hydrolase (EC 3.2.1.-); xylanase inhibitor; concanavalin B; narbonin
GH2	1	&beta;-galactosidase (EC 3.2.1.23) ; &beta;-mannosidase (EC 3.2.1.25); &beta;-glucuronidase (EC 3.2.1.31); &alpha;-L-arabinofuranosidase (EC 3.2.1.55); mannosylglycoprotein endo-&beta;-mannosidase (EC 3.2.1.152); exo-&beta;-glucosaminidase (EC 3.2.1.165)
GH20	6	&beta;-hexosaminidase (EC 3.2.1.52); lacto-N-biosidase (EC 3.2.1.140); &beta;-1,6-N-acetylglucosaminidase) (EC 3.2.1.-); &beta;-6-SO3-N-acetylglucosaminidase (EC 3.2.1.-)
GH25	1	lysozyme (EC 3.2.1.17)
GH27	3	&alpha;-galactosidase (EC 3.2.1.22); &alpha;-N-acetylgalactosaminidase (EC 3.2.1.49); isomalto-dextranase (EC 3.2.1.94); &beta;-L-arabinopyranosidase (EC 3.2.1.88); galactan:galactan galactosyltransferase (EC 2.4.1.-)
GH28	7	polygalacturonase (EC 3.2.1.15); exo-polygalacturonase (EC 3.2.1.67); exo-polygalacturonosidase (EC 3.2.1.82); rhamnogalacturonase (EC 3.2.1.171); rhamnogalacturonan &alpha;-1,2-galacturonohydrolase (EC 3.2.1.173); rhamnogalacturonan &alpha;-L-rhamnopyranohydrolase (EC 3.2.1.174); endo-xylogalacturonan hydrolase (EC 3.2.1.-)
GH3	8	&beta;-glucosidase (EC 3.2.1.21); xylan 1,4-&beta;-xylosidase (EC 3.2.1.37); &beta;-glucosylceramidase (EC 3.2.1.45); &beta;-N-acetylhexosaminidase (EC 3.2.1.52); &alpha;-L-arabinofuranosidase (EC 3.2.1.55); glucan 1,3-&beta;-glucosidase (EC 3.2.1.58); glucan 1,4-&beta;-glucosidase (EC 3.2.1.74); isoprimeverose-producing oligoxyloglucan hydrolase (EC 3.2.1.120); coniferin &beta;-glucosidase (EC 3…
GH30	1	endo-&beta;-1,4-xylanase (EC 3.2.1.8); &beta;-glucosidase (3.2.1.21); &beta;-glucuronidase (EC 3.2.1.31); &beta;-xylosidase (EC 3.2.1.37); &beta;-fucosidase (EC 3.2.1.38); glucosylceramidase (EC 3.2.1.45); &beta;-1,6-glucanase (EC 3.2.1.75); glucuronoarabinoxylan endo-&beta;-1,4-xylanase (EC 3.2.1.136); endo-&beta;-1,6-galactanase (EC:3.2.1.164); [reducing end] &beta;-xylosidase (EC 3.2.1.-)
GH31	5	&alpha;-glucosidase (EC 3.2.1.20); &alpha;-galactosidase (EC 3.2.1.22); &alpha;-mannosidase (EC 3.2.1.24); &alpha;-1,3-glucosidase (EC 3.2.1.84); sucrase-isomaltase (EC 3.2.1.48) (EC 3.2.1.10); &alpha;-xylosidase (EC 3.2.1.177); &alpha;-glucan lyase (EC 4.2.2.13); isomaltosyltransferase (EC 2.4.1.-); oligosaccharide &alpha;-1,4-glucosyltransferase (EC 2.4.1.161)
GH35	5	&beta;-galactosidase (EC 3.2.1.23); exo-&beta;-glucosaminidase (EC 3.2.1.165); exo-&beta;-1,4-galactanase (EC 3.2.1.-); &beta;-1,3-galactosidase (EC 3.2.1.-)
GH37	3	&alpha;,&alpha;-trehalase (EC 3.2.1.28).
GH38	1	&alpha;-mannosidase (EC 3.2.1.24); mannosyl-oligosaccharide &alpha;-1,2-mannosidase (EC 3.2.1.113); mannosyl-oligosaccharide &alpha;-1,3-1,6-mannosidase (EC 3.2.1.114); &alpha;-2-O-mannosylglycerate hydrolase (EC 3.2.1.170); mannosyl-oligosaccharide &alpha;-1,3-mannosidase (EC 3.2.1.-)
GH43	6	&beta;-xylosidase (EC 3.2.1.37); &alpha;-L-arabinofuranosidase (EC 3.2.1.55); arabinanase (EC 3.2.1.99); xylanase (EC 3.2.1.8); galactan 1,3-&beta;-galactosidase (EC 3.2.1.145); &alpha;-1,2-L-arabinofuranosidase (EC 3.2.1.-); exo-&alpha;-1,5-L-arabinofuranosidase (EC 3.2.1.-); [inverting] exo-&alpha;-1,5-L-arabinanase (EC 3.2.1.-); &beta;-1,3-xylosidase (EC 3.2.1.-)
GH44	1	endoglucanase (EC 3.2.1.4); xyloglucanase (EC 3.2.1.151)
GH45	1	endoglucanase (EC 3.2.1.4)
GH47	5	&alpha;-mannosidase (EC 3.2.1.113)
GH5	24	endo-&beta;-1,4-glucanase / cellulase (EC 3.2.1.4); endo-&beta;-1,4-xylanase (EC 3.2.1.8); &beta;-glucosidase (EC 3.2.1.21); &beta;-mannosidase (EC 3.2.1.25); &beta;-glucosylceramidase (EC 3.2.1.45); glucan &beta;-1,3-glucosidase (EC 3.2.1.58); licheninase (EC 3.2.1.73); exo-&beta;-1,4-glucanase / cellodextrinase (EC 3.2.1.74); glucan endo-1,6-&beta;-glucosidase (EC 3.2.1.75); mannan endo-&beta;-…
GH51	1	endoglucanase (EC 3.2.1.4); endo-&beta;-1,4-xylanase (EC 3.2.1.8); &beta;-xylosidase (EC 3.2.1.37); &alpha;-L-arabinofuranosidase (EC 3.2.1.55)
GH53	1	endo-&beta;-1,4-galactanase (EC 3.2.1.89).
GH55	2	exo-&beta;-1,3-glucanase (EC 3.2.1.58); endo-&beta;-1,3-glucanase (EC 3.2.1.39)
GH6	2	endoglucanase (EC 3.2.1.4); cellobiohydrolase (EC 3.2.1.91)
GH63	1	processing &alpha;-glucosidase (EC 3.2.1.106); &alpha;-1,3-glucosidase (EC 3.2.1.84); &alpha;-glucosidase (EC 3.2.1.20); mannosylglycerate &alpha;-mannosidase / mannosylglycerate hydrolase (EC 3.2.1.170)
GH7	4	endo-&beta;-1,4-glucanase (EC 3.2.1.4); reducing end-acting cellobiohydrolase (EC 3.2.1.176); chitosanase (EC 3.2.1.132); endo-&beta;-1,3-1,4-glucanase (EC 3.2.1.73)
GH71	2	&alpha;-1,3-glucanase (EC 3.2.1.59).
GH72	2	&beta;-1,3-glucanosyltransglycosylase (EC 2.4.1.-)
GH74	2	endoglucanase (EC 3.2.1.4); oligoxyloglucan reducing end-specific cellobiohydrolase (EC 3.2.1.150); xyloglucanase (EC 3.2.1.151)
GH78	2	&alpha;-L-rhamnosidase (EC 3.2.1.40)
GH79	4	&beta;-glucuronidase (EC 3.2.1.31); hyaluronoglucuronidase (EC 3.2.1.36); heparanase (EC 3.2.1.166); baicalin &beta;-glucuronidase (EC 3.2.1.167); &beta;-4-O-methyl-glucuronidase (EC 3.2.1.-)
GH88	1	d-4,5-unsaturated &beta;-glucuronyl hydrolase (EC 3.2.1.-)
GH9	1	endoglucanase (EC 3.2.1.4); endo-&beta;-1,3(4)-glucanase / lichenase-laminarinase (EC 3.2.1.6); &beta;-glucosidase (EC 3.2.1.21); lichenase / endo-&beta;-1,3-1,4-glucanase (EC 3.2.1.73); exo-&beta;-1,4-glucanase / cellodextrinase (EC 3.2.1.74); cellobiohydrolase (EC 3.2.1.91); xyloglucan-specific endo-&beta;-1,4-glucanase / endo-xyloglucanase (EC 3.2.1.151); exo-&beta;-glucosaminidase (EC 3.2.1.1…
GH92	4	mannosyl-oligosaccharide &alpha;-1,2-mannosidase (EC 3.2.1.113); mannosyl-oligosaccharide &alpha;-1,3-mannosidase (EC 3.2.1.-); mannosyl-oligosaccharide &alpha;-1,6-mannosidase (EC 3.2.1.-);&alpha;-mannosidase (EC 3.2.1.24); &alpha;-1,2-mannosidase (EC 3.2.1.-); &alpha;-1,3-mannosidase (EC 3.2.1.-); &alpha;-1,4-mannosidase (EC 3.2.1.-); mannosyl-1-phosphodiester &alpha;-1,P-mannosidase (EC 3.2.1.…
GT1	2	UDP-glucuronosyltransferase (EC 2.4.1.17); zeatin O-&beta;-xylosyltransferase (EC 2.4.2.40); 2-hydroxyacylsphingosine 1-&beta;-galactosyltransferase (EC 2.4.1.45); N-acylsphingosine galactosyltransferase (EC 2.4.1.47); flavonol 3-O-glucosyltransferase (EC 2.4.1.91); anthocyanidin 3-O-glucosyltransferase (EC 2.4.1.115); sinapate 1-glucosyltransferase (EC 2.4.1.120); indole-3-acetate &beta;-glucosy…
GT15	1	glycolipid 2-&alpha;-mannosyltransferase (EC 2.4.1.131); GDP-Man: &alpha;-1,2-mannosyltransferase (EC 2.4.1.-).
GT2	1	cellulose synthase (EC 2.4.1.12); chitin synthase (EC 2.4.1.16); dolichyl-phosphate &beta;-D-mannosyltransferase (EC 2.4.1.83); dolichyl-phosphate &beta;-glucosyltransferase (EC 2.4.1.117); N-acetylglucosaminyltransferase (EC 2.4.1.-); N-acetylgalactosaminyltransferase (EC 2.4.1.-); hyaluronan synthase (EC 2.4.1.212); chitin oligosaccharide synthase (EC 2.4.1.-); &beta;-1,3-glucan synthase (EC 2.…
GT20	3	&alpha;,&alpha;-trehalose-phosphate synthase [UDP-forming] (EC 2.4.1.15); Glucosylglycerol-phosphate synthase (EC 2.4.1.213); trehalose-6-P phosphatase (EC 3.1.3.12); [retaining] GDP-valeniol: validamine 7-phosphate valeniolyltransferase (EC 2.-.-.-)
GT21	1	UDP-Glc: ceramide &beta;-glucosyltransferase (EC 2.4.1.80).
GT22	1	Dol-P-Man: Man6GlcNAc2-PP-Dol &alpha;-1,2-mannosyltransferase (EC 2.4.1.259); Dol-P-Man: Man8GlcNAc2-PP-Dol &alpha;-1,2-mannosyltransferase (EC 2.4.1.261); Dol-P-Man: Man2-GlcNAc-phosphatidylinositol &alpha;-1,2-mannosyltransferase (EC 2.4.1.-); Dol-P-Man: Man3-GlcNAc-phosphatidylinositol &alpha;-1,2-mannosyltransferase (EC 2.4.1.-)
GT3	1	glycogen synthase (EC 2.4.1.11).
GT31	1	N-acetyllactosaminide &beta;-1,3-N-acetylglucosaminyltransferase (EC 2.4.1.149); Glycoprotein-N-acetylgalactosamine 3-&beta;-galactosyltransferase (EC 2.4.1.122); fucose-specific &beta;-1,3-N-acetylglucosaminyltransferase (EC 2.4.1.-); globotriosylceramide &beta;-1,3-GalNAc transferase (EC 2.4.1.79); chondroitin synthase (&beta;-1,3-GlcUA and &beta;-1,4-GalNAc transferase (EC 2.4.1.175); chondroi…
GT32	1	&alpha;-1,6-mannosyltransferase (EC 2.4.1.-); &alpha;-1,4-N-acetylglucosaminyltransferase (EC 2.4.1.-); &alpha;-1,4-N-acetylgalactosaminyltransferase (EC 2.4.1.-);GDP-Man: inositol-phosphorylceramide transferase (EC 2.4.1.-); UDP-Gal: &beta;-galactoside &alpha;-1,4-galactosyltransferase (EC 2.4.1.-); UDP-Gal: lactose/N-acetyl-lactosamine &alpha;-1,4-galactosyltransferase (EC 2.4.1.-)
GT33	1	GDP-Man: chitobiosyldiphosphodolichol &beta;-mannosyltransferase (EC 2.4.1.142).
GT35	1	glycogen or starch phosphorylase (EC 2.4.1.1).
GT39	4	Dol-P-Man: protein &alpha;-mannosyltransferase (EC 2.4.1.109)
GT48	3	1,3-&beta;-glucan synthase (EC 2.4.1.34)
GT5	1	UDP-Glc: glycogen glucosyltransferase (EC 2.4.1.11); ADP-Glc: starch glucosyltransferase (EC 2.4.1.21); NDP-Glc: starch glucosyltransferase (EC 2.4.1.242); UDP-Glc: &alpha;-1,3-glucan synthase (EC 2.4.1.183) UDP-Glc: &alpha;-1,4-glucan synthase (EC 2.4.1.-)
GT57	2	Dol-P-Glc: &alpha;-1,3-glucosyltransferase (EC 2.4.1.-)
GT58	2	Dol-P-Man: Man5GlcNAc2-PP-Dol &alpha;-1,3-mannosyltransferase (EC 2.4.1.258)
GT66	1	dolichyl-diphosphooligosaccharide鈥攑rotein glycotransferase (EC 2.4.99.18); undecaprenyl-diphosphooligosaccharide鈥攑rotein glycotransferase (EC 2.4.99.19)
GT69	1	GDP-Man: &alpha;-1,3-mannosyltransferase (EC 2.4.1.-)
GT8	1	lipopolysaccharide &alpha;-1,3-galactosyltransferase (EC 2.4.1.44); UDP-Glc: (glucosyl)lipopolysaccharide &alpha;-1,2-glucosyltransferase (EC 2.4.1.-); lipopolysaccharide glucosyltransferase 1 (EC 2.4.1.58); glycogenin glucosyltransferase (EC 2.4.1.186); inositol 1-&alpha;-galactosyltransferase (galactinol synthase) (EC 2.4.1.123); homogalacturonan &alpha;-1,4-galacturonosyltransferase (EC 2.4.1.…
GT90	1	UDP-Xyl: (mannosyl) glucuronoxylomannan/galactoxylomannan &beta;-1,2-xylosyltransferase (EC 2.4.2.-); UDP-Glc: protein O-&beta;-glucosyltransferase (EC 2.4.1.-); UDP-Xyl: protein O-&beta;-xylosyltransferase (EC 2.4.2.-)
PL14	4	alginate lyase (EC 4.2.2.3); exo-oligoalginate lyase (EC 4.2.2.-); &beta;-1,4-glucuronan lyase (EC 4.2.2.14)
