# Supplementary material for: Genome sequence of the white-rot fungus Irpex lacteus F17, a type strain of lignin degrader fungus
Source: Stand Genomic Sci. 2017 Sep 12;12:55. doi: 10.1186/s40793-017-0267-x (PMC5596461; doi:10.1186/s40793-017-0267-x)
Supplement: Supplementary file 2 — Selection of the CAZy families involved in plant cell wall degradation. (XLS 40 kb) [file 40793_2017_267_MOESM2_ESM.xls]

## Sheet: Sheet1
Table S2. Selection of the CAZy families involved in plant cell wall degredation.	Irpex lacteus F17	Ceriporipsis subvermispora	Dichomitus squalens	Flammulina velutipes	Fomitiporia mediterranea	Ganoderma lucidum	Heterobasidion annosum	Heterobasidion irregulare	Phanerochaete chrysosporium	Phlebiopsis gigantea	Pleurotus ostreatus	Punctularia strigosozonata	Pycnoporus cinnabarinus	Stereum hisutum	Trametes versicolor
Ecology	WR	WR	WR	WR	WR	WR	WR	WR	WR	WR	WR	WR	WR	WR	WR
AA1	1	0	0	0	0	0	0	0	0	0	0	0	0	0	0
AA11	1	7	11	0	10	0	14	0	0	0	0	12	5	0	7
AA12	1	1	1	1	1	0	1	0	1	0	0	1	1	0	2
AA13	0	0	0	0	0	0	0	0	0	0	0	0	0	0	0
AA2	14	16	12	2	17	2	7	2	16	1	2	11	9	1	26
AA3	17	10	16	4	6	10	17	2	8	11	6	12	9	12	10
AA4	0	0	0	0	0	0	0	2	1	1	1	0	0	0	0
AA5	6	3	9	0	4	0	5	0	7	0	0	9	7	0	0
AA6	2	0	1	3	3	3	2	4	4	2	0	2	1	2	1
AA7	0	0	4	3	0	14	3	0	0	2	3	1	0	0	0
AA8	1	2	2	0	1	0	2	0	2	2	0	1	2	3	2
AA9	21	9	15	11	13	2	10	0	15	5	17	14	15	6	18
Total AA	64	48	71	24	55	31	61	10	54	24	29	63	49	24	66
CBM1	34	17	17	0	6	0	17	0	30	0	0	21	17	0	21
CB12	0	1	1	0	0	0	1	0	0	0	0	0	1	0	1
CBM13	7	6	11	1	4	2	1	0	5	0	1	7	4	1	6
CBM18	1	1	1	0	0	0	1	0	1	0	0	1	1	0	1
CBM2	1	0	0	0	0	0	0	0	0	0	0	0	0	0	0
CBM20	5	4	2	1	2	1	3	0	2	2	0	4	1	4	4
CBM21	1	2	2	0	2	2	2	2	2	0	0	3	2	3	2
CBM32	1	0	0	0	0	0	0	0	0	0	0	0	0	0	0
CBM35	0	0	1	0	1	0	2	0	1	0	0	1	0	0	1
CBM43	1	1	1	2	1	0	1	0	1	0	0	1	1	0	1
CBM48	0	2	3	0	3	0	2	0	1	0	0	3	2	0	3
CBM5	1	3	5	0	5	0	5	0	3	0	0	4	3	0	6
CBM50	1	1	2	0	2	0	1	0	1	0	0	10	1	0	1
CBM63	0	0	0	0	0	0	0	0	0	0	0	0	0	1	0
Total CBM	53	38	46	4	26	5	36	2	47	2	1	55	33	9	47
CE1	1	2	0	2	0	4	1	1	4	1	1	2	3	1	3
CE8	1	2	3	2	3	0	3	0	2	2	1	6	1	2	2
CE12	0	0	2	1	2	0	2	0	1	0	0	0	2	0	0
Total CE	2	4	5	5	5	4	6	1	7	3	2	8	6	3	5
GH1	2	3	4	1	5	0	2	0	2	2	3	1	1	1	2
GH10	4	6	5	3	4	0	2	1	6	0	0	5	2	4	6
GH105	0	0	1	9	1	2	2	0	0	4	3	2	0	6	1
GH11	0	1	0	1	0	0	0	0	1	0	0	1	0	0	0
GH115	3	2	2	0	3	0	1	1	1	1	0	1	2	4	2
GH12	2	2	3	0	3	0	4	1	2	1	0	2	3	4	5
GH13	0	7	10	8	6	5	8	6	9	6	6	10	7	17	1
GH131	4	1	3	1	2	0	2	0	3	2	0	2	3	1	3
GH15	3	3	2	1	1	2	5	1	2	2	2	4	1	3	4
GH2	1	4	4	1	2	0	3	3	2	2	2	4	3	1	5
GH26	1	0	0	0	0	0	0	0	0	0	0	0	0	0	0
GH27	3	4	6	0	4	1	4	0	3	3	2	5	1	1	4
GH28	7	6	7	1	17	0	8	0	4	7	1	13	4	6	11
GH29	0	0	0	0	0	0	2	0	0	1	0	1	0	1	0
GH31	5	5	6	4	5	2	10	3	6	5	5	8	5	3	5
GH32	0	0	2	1	0	0	1	0	0	0	1	1	1	0	3
GH35	5	1	3	6	2	1	4	0	3	3	2	4	2	3	2
GH36	0	0	0	0	0	0	0	0	0	0	0	0	0	0	0
GH43	6	2	7	7	7	2	4	0	4	2	3	7	2	2	3
GH45	1	2	1	0	0	0	2	0	2	0	1	1	1	0	2
GH5	24	18	19	10	20	12	16	7	19	20	13	18	17	12	22
GH51	1	2	2	0	1	0	1	0	2	1	0	3	0	0	2
GH53	1	6	1	0	1	0	1	0	1	1	0	2	0	1	1
GH54	0	0	0	0	0	0	0	0	0	0	0	0	0	0	0
GH6	2	1	1	2	2	0	1	0	1	1	0	1	1	0	1
GH62	0	0	0	0	0	0	0	0	0	0	0	0	0	0	0
GH7	4	3	4	3	2	0	1	0	9	0	0	5	3	1	4
GH74	2	1	1	0	4	0	1	0	4	1	0	2	1	0	1
GH78	2	1	5	0	2	0	2	0	1	2	0	7	1	5	3
GH88	1	1	1	3	2	0	1	0	1	1	1	1	2	1	1
GH93	0	0	1	1	0	0	0	0	0	0	0	1	0	0	0
GH95	0	1	1	0	2	1	1	0	1	1	0	1	1	1	1
Total GH	84	83	102	63	98	28	89	23	89	69	45	113	64	78	95
PL1	0	0	0	5	2	0	2	0	0	0	1	4	0	0	0
PL3	0	0	0	1	0	0	0	0	0	0	3	0	0	0	0
PL4	0	0	1	0	0	0	1	0	0	0	0	3	1	1	1
PL9	0	0	0	1	0	0	0	0	0	0	0	0	0	0	0
Total PL	0	0	1	7	2	0	3	0	0	0	4	7	1	1	1
References
Irpex lacteus F17	In this study
Ceriporipsis subvermispora	Fernandez-Fueyo E, RuizDueas FJ, Ferreira P, Floudas D, Hibbett DS, Canessa P, Larrondo LF, James TY, Seelenfreund D, Lobos S, Polanco R, Tello M, Honda Y, Watanabe T, Watanabe T, Ryu JS, Kubicek CP, Schmoll M, Gaskell J, Hammel KE, StJohn FJ, Vanden WA, Sabat G, SplinterBonDurant S, Syed K, Yadav JS, Doddapaneni H, Subramanian V, Lavín JL, Oguiza JA, et al. Comparative genomics of Ceriporiopsis …
Dichomitus squalens	Johanna R, Kristiina H, Susanna M, Jari V, Annele H, Mäkelä MR.Saccharification of lignocelluloses by carbohydrate active enzymes of the white rot fungus Dichomitus squalens. Plos One. 2015;10(12):e0145166.
Flammulina velutipes	Youngjin P, Jeonghun B, Seonwook L, Changhoon K, Hwanseok R, Hyungtae K, et al. Whole genome and global gene expression analyses of the model mushroom Flammulina velutipes reveal a high capacity for lignocellulose degradation. Plos One. 2014;9(4):e93560.
Fomitiporia mediterrane	Fischer M. A new wood-decaying basidiomycete species associated with esca of grapevine: Fomitiporia mediterranea (Hymenochaetales). Mycol Prog. 2002;1(3):315-324.
Ganoderma lucidum	Chen S, Xu J, Liu C, Zhu Y, Nelson DR, Zhou S, Li C, Wang L, Guo X, Sun Y. Genome sequence of the model medicinal mushroom Ganoderma lucidum. Nat commun. 2012;3:913.
Heterobasidion annosum	NCBI
Heterobasidion irregulare	Olson A, Aerts A, Asiegbu F, Belbahri L, Bouzid O, Broberg A, et al. Insight into trade-off between wood decay and parasitism from the genome of a fungal forest pathogen. New Phytol. 2012;194(4):1001-13.
Phanerochaete chrysosporium	Martinez D, Larrondo LF, Putnam N, Gelpke MDS, Huang K, Chapman J, Helfenbein KG, Ramaiya P, Detter JC, Larimer F. Genome sequence of the lignocellulose degrading fungus Phanerochaete chrysosporium strain RP78. Nat Biotechnol. 2004;22(6):695-700.
Phlebiopsis gigantea	Hori C, Ishida T, Igarashim K, Samejima M, Suzuki H, Master E, Ferreira P, Ruiz-Dueñas FJ, Held B, Canessa P. Analysis of the Phlebiopsis gigantea genome, transcriptome and secretome provides insight into its pioneer colonization strategies of wood. PLoS Genet. 2014:10(12):e1004759.
Pleurotus ostreatus	Riley R, Salamov A, Brown, DW, Nagy LG, Floudas D, Held BW, et al. Extensive sampling of basidiomycete genomes demonstrates inadequacy of the white-rot/brown-rot paradigm for wood decay fungi. P Natl Acad Sci USA. 2014;111(41):9923-8.
Punctularia strigosozonata	Floudas D, Binder M, Riley R, Barry K, Blanchette RA, Henrissat B, Martinez AT, Otillar R, et al. The paleozoicorigin of enzymatic lignin decomposition reconstructed from 31 fungalgenomes. Science 2012;336:1715–1719.
Pycnoporus cinnabarinus	Levasseur A, Lomascolo A, Chabrol O, Ruiz-Dueñas FJ, Boukhris-Uzan E, Piumi F, et al. The genome of the white-rot fungus Pycnoporus cinnabarinus: a basidiomycete model with a versatile arsenal for lignocellulosic biomass breakdown. BMC Genomics. 2014;15(1):1-24.
Schizophyllum commune	Ohm RA, Jong JF, Lugones LG, Aerts A, Kothe E, Stajich JE, Vries RP, Record E, Levasseur A, Baker SE, Bartholomew KA, Coutinho PM, Erdmann S, Fowler TJ, Gathman AC, Lombard V, Henrissat B, Knabe N, Kuees U, Lilly W, Lindquist E, Lucas S, Magnuson JK, Piumi F, Raudaskoski M, et al. Genome sequence of the model mushroom Schizophyllum commune. Nat Biotechnol. 2010;28(9):957.
Trametes versicolor	Floudas D, Binder M, Riley R, Barry K, Blanchette RA, Henrissat B, Martinez AT, Otillar R, Spatafora JW, Yadav JS, Aerts A, Benoit I, Boyd A, Carlson A, Copeland A, Coutinho PM, Vries RP, Ferreira P, et al. The paleozoicorigin of enzymatic lignin decomposition reconstructed from 31 fungalgenomes. Science. 2012;336:1715–1719.
