# Supplementary material for: Genome sequence of the white-rot fungus Irpex lacteus F17, a type strain of lignin degrader fungus
Source: Stand Genomic Sci. 2017 Sep 12;12:55. doi: 10.1186/s40793-017-0267-x (PMC5596461; doi:10.1186/s40793-017-0267-x)
Supplement: Supplementary file 4 — Comparison of the number of MnPs from 34 fungal species belonging to the Polyporales and eight other fungi. (XLS 38 kb) [file 40793_2017_267_MOESM4_ESM.xls]

## Sheet: Sheet1
Table S4. Comparsion of the number of MnPs from 34 fungal species belonging to the Polyporales and eight other fungi.
Polyporales (26）	ecology	number of MnPs	References
Bjerkandera adusta	WR	6	Ruizdueñas FJ, Lundell T, Floudas D, Nagy LG, Barrasa JM, Hibbett DS, et al. Lignin-degrading peroxidases in polyporales: an evolutionary survey based on 10 sequenced genomes. Mycologia. 2013;105(6):1428-1444.
Ceriporiopsis subvermispora（formerly Gelatoporia subvermispora)	WR	13	Fernández-Fuey E, Acebe S, Ruiz-Dueñas FJ, Martínez MJ, Romero A, Medrano FJ, Guallar V, Martínez AT. Structural implications of the C-terminal tail in the catalytic and stability properties of manganese peroxidases from ligninolytic fungi.Acta Crysta. 2014;70(12):3253-3265.
Daedalea quercina	BR	0	Lykidis C, Bak M, Mantanis G, Németh R. Biological resistance of pine wood treated with nano-sized zinc oxide and zinc borate against brown-rot fungi. European Journal of Wood & Wood Products. 2016;74(6):1-3.
Dichomitus squalens	WR	9	Ruizdueñas FJ, Lundell T, Floudas D, Nagy LG, Barrasa JM, Hibbett DS, et al. Lignin-degrading peroxidases in polyporales: an evolutionary survey based on 10 sequenced genomes. Mycologia. 2013;105(6):1428-1444.
Fibroporia radiculosa	BR	0	Tang JD, Perkins AD, Sonstegard TS, Schroeder SG, Burgess SC, Diehl SV. Short-read sequencing for genomic analysis of the brown rot fungus Fibroporia radiculosa. Appl Environ Microb. 2012;78(7):2272-81.
Fomitopsis pinicola	BR	0	Ruizdueñas FJ, Lundell T, Floudas D, Nagy LG, Barrasa JM, Hibbett DS, et al. Lignin-degrading peroxidases in polyporales: an evolutionary survey based on 10 sequenced genomes. Mycologia. 2013;105(6):1428-1444.
Ganoderma boninense	WR	1	Sundram S, Meon S, Seman IA, Othman R. Symbiotic interaction of endophytic bacteria with arbuscular mycorrhizal fungi and its antagonistic effect on Ganoderma boninense. J Microbiol. 2011;49(4):551-557.(and Genbank)
Ganoderma lucidum	WR	6	Ruizdueñas FJ, Lundell T, Floudas D, Nagy LG, Barrasa JM, Hibbett DS, et al. Lignin-degrading peroxidases in polyporales: an evolutionary survey based on 10 sequenced genomes. Mycologia. 2013;105(6):1428-1444.
Irpex lacteus F17	WR	13	In this study
Laetiporus sulphureus	BR	0	Nagy LG, Riley R, Tritt A, Adam C, Daum C, Floudas D, et al. Comparative genomics of early-diverging mushroom-forming fungi provides insights into the origins of lignocellulose decay, capabilities. Mol Biol Evol. 2016;33(4):msv337.
Lentinus polychrous	WR	3	Sarnthima R, Khammuang S, Svasti J.Extracellular ligninolytic enzymes by Lentinus polychrous, lév. under solid-state fermentation of potential agro-industrial wastes and their effectiveness in decolorization of synthetic dyes. Biotechnol Bioproc. 2009:14(4);513-522.(and Genbank)
Lignosus rhinocerotis	S	0	Yap HY, Chooi YH, Firdausraih M, Fung SY, Ng ST, Tan CS, et al. The genome of the tiger milk mushroom, Lignosus rhinocerotis, provides insights into the genetic basis of its medicinal properties. BMC Genomics. 2014:15(1); 1-12.
Obba rivulosa	WR	Just announced but not known yet	Miettinen O, Riley R, Barry K, Cullen D, Vries RP, Hainaut M, et al. Draft genome sequence of the white-rot fungus Obba rivulosa 3a-2. Genome Announcements. 2016;4(5).
Phanerochaete carnosa	WR	7	Suzuki H, Macdonald J, Syed K, Salamov A, Hori C, Aerts A, et al. Comparative genomics of the white-rot fungi, Phanerochaete carnosa and P. chrysosporium, to elucidate the genetic basis of the distinct wood types they colonize. BMC Genomics. 2012:13(1);579-579.
Phanerochaete chrysosporium	WR	5	Fernandez-Fueyo E, Ruiz-Dueñas FJ, Ferreira P, Floudas D. Hibbett DS, Canessa P, et al. Comparative genomics of Ceriporiopsis subvermispora and Phanerochaete chrysosporium provide insight into selective ligninolysis. Proc NatL Acad Sci U.S.A. 2012:109(14);5458-5463.
Polyporus brumalis	WR	6	Ryu SH, Kim B, Kim M, Seo JH. Molecular characterization of manganese peroxidases from white-rot fungus Polyporus brumalis. Bioproc Biosyst Eng. 2014:37(3);393-400.
Phlebiopsis gigantea	WR	4	Hori C, Ishida T, Igarashi K, Samejima M, Suzuki H, Master E, et al. Analysis of the Phlebiopsis gigantea genome, transcriptome and secretome provides insight into its pioneer colonization strategies of wood. Plos Genetics. 2014:10(12):e1004759-e1004759.
Pycnoporus cinnabarinus	WR	3	Levasseur A, Lomascolo A, Chabrol O, Ruiz-Dueñas FJ, Boukhris-Uzan E, Piumi F, et al. The genome of the white-rot fungus Pycnoporus cinnabarinus: a basidiomycete model with a versatile arsenal for lignocellulosic biomass breakdown. BMC Genomics. 2014:15(1)；1-24.
Rigidoporus microporus	WR	9	Oghenekaro AO, Raffaello T, Kovalchuk A, Asiegbu FO. De novo transcriptomic assembly and profiling of Rigidoporus microporus during saprotrophic growth on rubber wood. BMC Genomics. 2016：17(1)；1-17.
Taiwanofungus camphoratus	S	0	Liu DZ, Liang HJ, Chen CH, Su CH, Lee TH, Huang CT, et al. Comparative anti-inflammatory characterization of wild fruiting body, liquid-state fermentation, and solid-state culture of Taiwanofungus camphoratus in microglia and the mechanism of its action. J Ethnopharmacol. 2007：113(1)；45-53.
Trametes cinnabarina	WR	3	Lu MY, Fan WL, Wang WF, Chen T, Tang YC, Chu FH, et al. Genomic and transcriptomic analyses of the medicinal fungus Antrodia cinnamomea for its metabolite biosynthesis and sexual development. Proc Natl Acad Sci U.S.A. 2014：111(44)；E4743-E4752.(and Genbank)
Trametes hirsuta	WR	2	Kietkwanboot A, Tran HTM, Suttinun O. Simultaneous dephenolization and decolorization of treated palm oil mill effluent by oil palm fiber-immobilized Trametes hirsuta, strain ak 04. Water Air Soil Poll. 2015：226(10)；1-13.(and Genbank)
Trametes sp. AH28-2	WR	6	Wang J, Zhang Y, Xu Y, Fang W, Wang X, Fang Z, et al. Genome sequence of a laccase producing fungus Trametes sp. ah28-2. J Biotechnol. 2015：216；167-168.
Trametes pubescens	WR	5	Elisashvili V, Kachlishvili E. Lignocellulose-degrading enzyme production by white-rot basidiomycetes isolated from the forests of georgia. World J Microb Biot. 2009：25(2)；331-339.(and Genbank)
Trametes versicolor	WR	12	Ruizdueñas FJ, Lundell T, Floudas D, Nagy LG, Barrasa JM, Hibbett DS, et al. Lignin-degrading peroxidases in polyporales: an evolutionary survey based on 10 sequenced genomes. Mycologia. 2013;105(6):1428-1444.
Wolfiporia cocos	BR	0	Ruizdueñas FJ, Lundell T, Floudas D, Nagy LG, Barrasa JM, Hibbett DS, et al. Lignin-degrading peroxidases in polyporales: an evolutionary survey based on 10 sequenced genomes. Mycologia. 2013;105(6):1428-1444.
Agaricales (4)
Agaricus bisporus	WR	3	Lankinen P, Hildén K, Aro N, Salkinoja-Salonen M, Hatakka, A. Manganese peroxidase of Agaricus bisporus: grain bran-promoted production and gene characterization. Appl Microbiol Biot. 2005：66(4)；401-7.
Lentinula edodes	WR	2	Boer CG, Obici L, Souza CGMD, Peralta RM. Purification and some properties of mn peroxidase from Lentinula edodes. Process Biochem. 2006：41(5)；1203-1207.
Pleurotus erryngi	WR	6	Yang RH, Yan L, Ying W, Wan JN, Zhou CL, Ying W, et al. The genome of Pleurotus eryngii, provides insights into the mechanisms of wood decay. J. Biotechnol. 2016：239；65-67.
Pleurotus ostreatus	WR	6	Fernández-Fuey E, Ruiz-Dueñas F, Martínez MJ, Romero A, Kenneth KJ, Medran FJ, Martínez AT. Ligninolytic peroxidase genes in the oyster mushroom genome: heterologous expression, molecular structure, catalytic and stabilityproperties, and lignin-degrading ability. Biotechnol Biofuels. 2014：7；2.
Russulales(1)
Heterobasidion irregulare (formerly Heterbosidion annosum )	WR	5	Raffaello T, Chen H, Kohler A, Asiegbu FO. Transcriptomic profiles of Heterobasidion annosum under abiotic stresses and during saprotrophic growth in bark, sapwood and heartwood. Environ. Microbiol. 2014:16(6);1654-67.
Hymenochaetales(1)
Fomitiporia mediterranea	WR	3	Morgenstern I, Robertson DL, Hibbett DS. Characterization of three MnP genes of Fomitiporia mediterranea and report of additional class II peroxidases in the order hymenochaetales. Appl Environ Microb 2010:76(19);6431-40.
Corticiales(2)
Phlebia brevispora	WR	6	Ruizdueñas FJ, Lundell T, Floudas D, Nagy LG, Barrasa JM, Hibbett DS, et al. Lignin-degrading peroxidases in polyporales: an evolutionary survey based on 10 sequenced genomes. Mycologia. 2013;105(6):1428-1444.
Phlebia radiata	WR	3	Kuuskeri J, Häkkinen M, Laine P, Smolander OP, Tamene F, Miettinen S, et al. Time-scale dynamics of proteome and transcriptome of the white-rot fungus Phlebia radiata: growth on spruce wood and decay effect on lignocellulose. Biotechnol Biofuels. 2016:9(1);192.
WR:White-rot fungi
BR:Brown-rot fungi
S:non-wood decay saprotroph
